# Supplementary material for: SLECA: A Single-Cell Atlas of Systemic Lupus Erythematosus Enabling Rare-Cell Discovery Using Graph Transformer
Source: Comput Struct Biotechnol J. 2026 Jul 13;35(1):0163. doi: 10.34133/csbj.0163 (PMC13358165; doi:10.34133/csbj.0163)
Supplement: Supplementary 1 — Figs. S1 to S18 Tables N1 to N4 Tables S1 to S13 [file csbj.0163.f1.zip]

Archive with 2 entries (2 files):
- Supplementary table.xlsx
- Supplementary.docx
