# Supplementary material for: SLECA: A Single-Cell Atlas of Systemic Lupus Erythematosus Enabling Rare-Cell Discovery Using Graph Transformer
Source: Comput Struct Biotechnol J. 2026 Jul 13;35(1):0163. doi: 10.34133/csbj.0163 (PMC13358165; doi:10.34133/csbj.0163)
Supplement: Supplementary 1 — Figs. S1 to S18 Tables N1 to N4 Tables S1 to S13 [file csbj.0163.f1.zip › Supplementary table.xlsx]

## Sheet: S1
Supplementary S1: overview of all data
data	title	geo	patient	origin	platform
data1	Mapping systemic lupus erythematosus heterogeneity at the single-cell level	GSE135779	child:33(SLE)+11(without SLE);adult:7(SLE)+5(without SLE)	PBMC	10X
data2	Transcriptomic analysis of B cells suggests that CD70 and LY9 may be novel features in patients with systemic lupus erythematosus	GSE142016	3(SLE)	PBMC	10X
data3	Single-cell sequencing shows cellular heterogeneity of cutaneous lesions in lupus erythematosus	GSE179633	4HC,10SLE	skin biopsy	10X
data4	Expression characteristics of interferon-stimulated genes and possible regulatory mechanisms in lupus patients using transcriptomics analyses	GSE162577	2(SLE) 1(without SLE）	PBMC	10X
data5	Single-cell transcriptomics reveals distinct effector profiles of infiltrating T cells in lupus skin and kidney	GSE186476	6(SLE)	skin biopsy	10X
data6	Single-cell RNA-seq reveals cell type–specific molecular and genetic associations to lupus	GSE174188	162(SLE)：99(without SLE)	PBMC	10X
data7	Impaired innate and adaptive immune responses to BNT162b2 SARS-CoV-2 vaccination in systemic lupus erythematosus	GSE250024	3(P17：L101.day0，P38：L104.day0，P40：L107.day0)	PBMC	10X
data8	COVID-19 immune features revealed by a large-scale single-cell transcriptome atlas. Cell. 2021 Apr 1;184(7):1895-1913.e19.	GSE158055	20 HC	PBMC	10X

## Sheet: S2
Supplementary S2 (data1). Sample-clinical information for each individual included in the study (11 cHD, 33 cSLE, 5 aHD and 7 aSLE)
c : childhood; a: adult
Names	Groups	Batch	Age	Gender	Race	Ethnicity	SLEDAI
aHD1	aHD	B1	39	F	AA	NH	ND
aHD3	aHD	B1	43	F	H	H	ND
aHD4	aHD	B2	36	F	H	H	ND
aHD5	aHD	B2	46	F	C	NH	ND
aHD6	aHD	B2	47	F	AA	NH	ND
aSLE1	aSLE	B1	37	F	AA	NH	15
aSLE2	aSLE	B1	63	F	not reported	H	14
aSLE3	aSLE	B1	36	F	C	not reported	0
aSLE4	aSLE	B1	58	F	not reported	H	2
aSLE5	aSLE	B2	24	F	H	H	2
aSLE6	aSLE	B2	27	F	H	H	4
aSLE7	aSLE	B2	47	F	C	NH	6
cHD1	cHD	B2	7	F	C	NH	ND
cHD10	cHD	B6	18	F	C	NH	ND
cHD11	cHD	B6	17	F	C	NH	ND
cHD2	cHD	B3	8	F	H	H	ND
cHD3	cHD	B3	13	F	C	NH	ND
cHD4	cHD	B4	16	F	H	H	ND
cHD5	cHD	B4	12	F	AA	NH	ND
cHD6	cHD	B5	14	F	H	H	ND
cHD7	cHD	B5	8	F	AA	NH	ND
cHD8	cHD	B6	8	F	AA	NH	ND
cHD9	cHD	B6	14	M	AA	NH	ND
cSLE1	cSLE	B1	17	F	As	NH	0
cSLE10	cSLE	B2	18	F	H	H	18
cSLE11	cSLE	B2	17	F	AA	NH	8
cSLE12	cSLE	B3	18	F	H	H	8
cSLE13	cSLE	B3	12	F	H	H	6
cSLE14	cSLE	B3	19	F	H	H	12
cSLE15	cSLE	B3	12	F	As	NH	4
cSLE16	cSLE	B3	13	F	AA	NH	6
cSLE17	cSLE	B3	18	F	H	H	2
cSLE18	cSLE	B4	17	M	As	NH	5
cSLE19	cSLE	B4	16	F	AA	NH	6
cSLE2	cSLE	B1	18	F	C	NH	0
cSLE20	cSLE	B4	16	F	H	H	4
cSLE21	cSLE	B4	13	F	AA	NH	6
cSLE22	cSLE	B4	17	F	C	NH	4
cSLE23	cSLE	B4	17	F	AA	NH	6
cSLE24	cSLE	B5	13	F	H	H	4
cSLE25	cSLE	B5	16	F	H	H	2
cSLE26	cSLE	B5	17	F	AA	NH	6
cSLE27	cSLE	B5	15	F	AA	NH	19
cSLE28	cSLE	B5	18	F	AA	H	4
cSLE29	cSLE	B5	14	F	H	H	4
cSLE3	cSLE	B1	16	F	H	H	4
cSLE30	cSLE	B6	10	F	AA	NH	0
cSLE31	cSLE	B6	17	F	H	H	8
cSLE32	cSLE	B6	16	M	AA	NH	ND
cSLE33	cSLE	B6	17	F	H	H	ND
cSLE4	cSLE	B1	17	F	C	NH	0
cSLE5	cSLE	B1	14	F	H	H	0
cSLE6	cSLE	B1	16	M	H	H	4
cSLE7	cSLE	B1	17	F	AA	NH	0
cSLE8	cSLE	B1	16	F	AA	NH	2
cSLE9	cSLE	B2	16	F	As	NH	0

## Sheet: S3
Supplementary S3 (data2): 3 SLE patients
aSLE1
aSLE2
aSLE3
The original literature did not provide detailed information for each patient.

## Sheet: S4
Supplementary S4 (data3): Personal information for samples included in this study (4 without SLE, 10 SLE patients)
Groups	Dermis	Epidermis	Age	Sex	Race	mCLASI	damage	Collection_year	location of skin lesions
						activity
HC	HC1		24	Female	Asian			2021	forearm
HC	HC3(18)	HC2（18）	32	Female	Asian			2021	neck
HC		HC3（19）	29	Female	Asian			2021	neck
HC	HC4(19)		35	Female	Asian			2021	face
SLE	SLE1		36	Female	Asian	30	14	2019	face
SLE	SLE2		21	Female	Asian	54	18	2019	neck
SLE	SLE3		50	Female	Asian	30	12	2019	neck
SLE	SLE4		51	Female	Asian	44	22	2019	forehead
SLE	SLE5		45	Female	Asian	10	4	2019	face
SLE	SLE6	SLE1(6)	53	Female	Asian	25	10	2019	left hand
SLE	SLE7	SLE2(7)	57	Female	Asian	49	19	2020	face
SLE		SLE3(8)	24	Male	Asian	73	32	2021	face
SLE		SLE4(9)	48	Female	Asian	13	6	2021	face
SLE		SLE5(10)	29	Female	Asian	23	10	2021	face

## Sheet: S5
Supplementary S5 (data4): 1 healthy controls, 2 SLE patients
Patient ID	sex	age
SLE1	female	45
SLE2	female	37
HC	female	25

## Sheet: S6
Supplementary S6 (data5): 6 SLE patients
Patient	Age	Sex	Active cutaneous manifestations	SLE Diagnosis	All current and prior disease manifestations	SELENA-SLEDAI	Years Since Diagnosis	Positive Autoantibodies
CL1	65	F	Skin rash	Yes	Photosensitive skin rash, oral ulcers, Raynaud's phenomenon, antiphospholipid syndrome	8	1	ANA, dsDNA, β2 glycoprotein IgA
CL2	48	F	Skin rash	Yes	Photosensitive skin rash, Raynaud's phenomenon, arthritis	6	4	SSa/Ro, β2 glycoprotein IgM
CL4	60	F	Skin rash	Yes	Photosensitive skin rash, oral ulcers	2	5	ANA, SSa/Ro
CL5	48	F	Skin rash	Yes	Skin rash, arthritis, class V nephritis, serositis, sicca symptoms	11	30	ANA, dsDNA, Smith, RNP, smRNP, SSa/Ro, ribosomal protein, chromatin
CL6	42	F	Skin rash	Yes	Skin rash, retinal vasculitis, thrombotic vasculopathy, arthritis, immune thrombocytopenia	8	15	dsDNA, RNP, SSa/Ro, SSb/La, ribosomal protein
CL7	42	F	Skin rash	Yes	Skin rash, cerebritis, class IV nephritis, vasculitis, oral ulcers, antiphospholipid syndrome	5	20	ANA, dsDNA, Smith, RNP, SSa/Ro, SSb/La, phospholipid IgM & IgG, β2 glycoprotein IgM & IgA

## Sheet: S7
Supplementary S7 (data6): 162 SLE patients; 99 without SLE
Number	SLE_status	Sex	Age	Status	Patient_ID
1	SLE	Female	45	Managed	1132_1132
2	SLE	Female	34	Flare	FLARE006
3	SLE	Female	71	Managed	1110_1110
4	SLE	Female	28	Managed	1479_1479
5	SLE	Female	52	Managed	1334_1334
6	SLE	Female	64	Managed	1333_1333
7	SLE	Male	45	Managed	1368_1368
8	SLE	Female	42	Managed	1197_1197
9	SLE	Female	51	Managed	1078_1078
10	SLE	Male	28	Managed	1248_1248
11	SLE	Female	26	Flare	FLARE004
12	SLE	Female	50	Managed	1219_1219
13	SLE	Female	39	Managed	1285_1285
14	SLE	Female	66	Managed	1596_1596
15	SLE	Female	48	Managed	1743_1743
16	SLE	Female	31	Managed	1249_1249
17	SLE	Female	49	Managed	1340_1340
18	SLE	Female	43	Managed	1961_1961
19	SLE	Female	29	Managed	1256_1256
20	SLE	Female	27	Treated	FLARE013
21	SLE	Female	41	Managed	1341_1341
22	SLE	Female	27	Managed	1641_1641
23	SLE	Male	41	Managed	1414_1414
24	SLE	Female	36	Managed	1492_1492
25	SLE	Female	66	Managed	1791_1791
26	SLE	Female	45	Managed	1068_1068
27	SLE	Female	63	Managed	1848_1848
28	SLE	Female	29	Managed	1543_1543
29	SLE	Female	61	Managed	1101_1101
30	SLE	Male	41	Managed	1615_1615
31	SLE	Female	38	Managed	1545_1545
32	SLE	Female	37	Managed	1226_1226
33	SLE	Female	38	Managed	1569_1569
34	SLE	Female	27	Treated	1586_1586
35	SLE	Female	55	Managed	1947_1947
36	SLE	Female	21	Flare	1772_1772
37	SLE	Female	24	Flare	FLARE015
38	SLE	Female	31	Managed	1122_1122
39	SLE	Female	55	Managed	1222_1222
40	SLE	Female	63	Managed	1928_1928
41	SLE	Female	23	Managed	1240_1240
42	SLE	Female	35	Managed	1510_1510
43	SLE	Female	27	Managed	1262_1262
44	SLE	Female	31	Flare	FLARE011
45	SLE	Female	49	Managed	1771_1771
46	SLE	Female	45	Managed	1472_1472
47	SLE	Male	33	Managed	1294_1294
48	SLE	Male	56	Managed	1522_1522
49	SLE	Female	46	Managed	1857_1857
50	SLE	Female	39	Managed	1004_1004
51	SLE	Female	21	Managed	1054_1054
52	SLE	Female	45	Managed	1754_1754
53	SLE	Male	58	Managed	1621_1621
54	SLE	Female	30	Managed	1250_1250
55	SLE	Female	33	Managed	1193_1193
56	SLE	Female	51	Managed	1270_1270
57	SLE	Female	29	Managed	1767_1767
58	SLE	Female	31	Managed	1420_1420
59	SLE	Female	40	Managed	1014_1014
60	SLE	Female	53	Managed	1127_1127
61	SLE	Female	36	Managed	1737_1737
62	SLE	Female	29	Managed	1056_1056
63	SLE	Female	54	Managed	1015_1015
64	SLE	Female	27	Managed	1130_1130
65	SLE	Female	38	Managed	1514_1514
66	SLE	Female	25	Managed	1682_1682
67	SLE	Female	60	Managed	1815_1815
68	SLE	Female	23	Managed	1886_1886
69	SLE	Female	34	Treated	1763_1763
70	SLE	Female	32	Managed	1281_1281
71	SLE	Female	64	Managed	1019_1019
72	SLE	Female	57	Managed	1480_1480
73	SLE	Female	65	Managed	1726_1726
74	SLE	Female	39	Managed	1203_1203
75	SLE	Female	35	Managed	1827_1827
76	SLE	Female	55	Managed	1366_1366
77	SLE	Female	36	Managed	1730_1730
78	SLE	Female	56	Managed	1811_1811
79	SLE	Female	37	Managed	1419_1419
80	SLE	Female	39	Flare	FLARE014
81	SLE	Female	56	Managed	1022_1022
82	SLE	Female	30	Flare	FLARE017
83	SLE	Female	51	Managed	1326_1326
84	SLE	Female	42	Managed	1338_1338
85	SLE	Female	37	Managed	1234_1234
86	SLE	Female	23	Treated	FLARE016
87	SLE	Female	43	Managed	1325_1325
88	SLE	Female	30	Managed	1760_1760
89	SLE	Female	37	Managed	1243_1243
90	SLE	Female	47	Managed	1329_1329
91	SLE	Female	31	Managed	1279_1279
92	SLE	Female	58	Managed	1891_1891
93	SLE	Female	45	Managed	1417_1417
94	SLE	Female	66	Managed	1087_1087
95	SLE	Female	49	Managed	1225_1225
96	SLE	Female	28	Managed	1121_1121
97	SLE	Female	60	Managed	1909_1909
98	SLE	Female	64	Managed	1602_1602
99	SLE	Female	46	Managed	1680_1680
100	SLE	Female	37	Treated	FLARE010
101	SLE	Female	32	Managed	1031_1031
102	SLE	Female	29	Managed	1320_1320
103	SLE	Female	35	Flare	FLARE020
104	SLE	Female	22	Treated	FLARE001
105	SLE	Female	27	Managed	1741_1741
106	SLE	Female	47	Managed	1672_1672
107	SLE	Female	32	Managed	1941_1941
108	SLE	Male	35	Managed	1588_1588
109	SLE	Female	40	Managed	1721_1721
110	SLE	Male	29	Managed	1165_1165
111	SLE	Female	57	Managed	1297_1297
112	SLE	Male	45	Managed	1051_1051
113	SLE	Female	21	Managed	1660_1660
114	SLE	Female	58	Managed	1881_1881
115	SLE	Female	39	Managed	1614_1614
116	SLE	Female	59	Managed	1496_1496
117	SLE	Male	83	Managed	1558_1558
118	SLE	Female	38	Managed	1958_1958
119	SLE	Female	68	Managed	1799_1799
120	SLE	Female	40	Flare	FLARE007
121	SLE	Female	33	Managed	1119_1119
122	SLE	Female	46	Managed	1535_1535
123	SLE	Female	53	Managed	1667_1667
124	SLE	Female	45	Managed	1731_1731
125	SLE	Female	37	Managed	1775_1775
126	SLE	Female	55	Managed	2082_2082
127	SLE	Female	42	Managed	1039_1039
128	SLE	Female	58	Managed	2135_2135
129	SLE	Female	39	Managed	1418_1418
130	SLE	Female	20	Managed	1404_1404
131	SLE	Male	29	Managed	1196_1196
132	SLE	Female	54	Managed	1804_1804
133	SLE	Female	71	Managed	2061_2061
134	SLE	Female	24	Flare	FLARE009
135	SLE	Female	74	Managed	1633_1633
136	SLE	Female	55	Managed	1892_1892
137	SLE	Female	58	Managed	1046_1046
138	SLE	Female	51	Managed	1829_1829
139	SLE	Female	41	Managed	1259_1259
140	SLE	Female	48	Managed	1216_1216
141	SLE	Female	69	Managed	1623_1623
142	SLE	Female	62	Managed	1584_1584
143	SLE	Female	33	Managed	1888_1888
144	SLE	Female	68	Managed	1716_1716
145	SLE	Female	57	Managed	1324_1324
146	SLE	Male	35	Flare	2132_2132
147	SLE	Female	27	Managed	1768_1768
148	SLE	Male	69	Managed	1195_1195
149	SLE	Female	70	Managed	1063_1063
150	SLE	Female	59	Managed	1452_1452
151	SLE	Male	43	Managed	1221_1221
152	SLE	Female	59	Managed	1567_1567
153	SLE	Female	32	Managed	1251_1251
154	SLE	Female	56	Managed	1785_1785
155	SLE	Female	54	Managed	1315_1315
156	SLE	Female	51	Managed	1582_1582
157	SLE	Female	62	Managed	1445_1445
158	SLE	Female	31	Managed	1045_1045
159	SLE	Female	60	Managed	1337_1337
160	SLE	Female	26	Flare	FLARE005
161	SLE	Female	36	Managed	1597_1597
162	SLE	Female	34	Managed	1493_1493
1	Without SLE	Male	27	Healthy	HC-002
2	Without SLE	Female	53	Healthy	HC-006
3	Without SLE	Female	48	Healthy	HC-008
4	Without SLE	Female	27	Healthy	HC-009
5	Without SLE	Female	61	Healthy	HC-011
6	Without SLE	Female	65	Healthy	HC-014
7	Without SLE	Female	59	Healthy	HC-015
8	Without SLE	Female	61	Healthy	HC-019
9	Without SLE	Female	35	Healthy	HC-020
10	Without SLE	Female	74	Healthy	HC-022
11	Without SLE	Female	48	Healthy	HC-500
12	Without SLE	Female	26	Healthy	HC-501
13	Without SLE	Female	64	Healthy	HC-502
14	Without SLE	Female	35	Healthy	HC-503
15	Without SLE	Female	35	Healthy	HC-504
16	Without SLE	Female	33	Healthy	HC-506
17	Without SLE	Female	60	Healthy	HC-508
18	Without SLE	Female	74	Healthy	HC-512
19	Without SLE	Female	24	Healthy	HC-516
20	Without SLE	Female	21	Healthy	HC-519
21	Without SLE	Female	22	Healthy	HC-520
22	Without SLE	Female	73	Healthy	HC-524
23	Without SLE	Female	58	Healthy	HC-526
24	Without SLE	Female	54	Healthy	HC-531
25	Without SLE	Female	51	Healthy	HC-532
26	Without SLE	Female	64	Healthy	HC-533
27	Without SLE	Female	71	Healthy	HC-536
28	Without SLE	Female	32	Healthy	HC-538
29	Without SLE	Female	68	Healthy	HC-540
30	Without SLE	Female	24	Healthy	HC-541
31	Without SLE	Female	44	Healthy	HC-543
32	Without SLE	Female	64	Healthy	HC-545
33	Without SLE	Female	28	Healthy	HC-546
34	Without SLE	Female	30	Healthy	HC-551
35	Without SLE	Female	35	Healthy	HC-552
36	Without SLE	Female	49	Healthy	HC-554
37	Without SLE	Female	24	Healthy	HC-556
38	Without SLE	Female	25	Healthy	HC-558
39	Without SLE	Female	27	Healthy	HC-563
40	Without SLE	Female	49	Healthy	HC-566
41	Without SLE	Female	33	Healthy	HC-567
42	Without SLE	Female	52	Healthy	HC-571
43	Without SLE	Female	48	Healthy	HC-572
44	Without SLE	Female	31	Healthy	HC-573
45	Without SLE	Female	53	Healthy	HC-574
46	Without SLE	Female	33	Healthy	HC-578
47	Without SLE	Female	34	Healthy	HC-580
48	Without SLE	Female	24	Healthy	HC-585
49	Without SLE	Female	26	Healthy	ICC_control
50	Without SLE	Female	27	Healthy	IGTB1290_IGTB1290
51	Without SLE	Female	25	Healthy	IGTB1372_IGTB1372
52	Without SLE	Female	34	Healthy	IGTB141_IGTB141
53	Without SLE	Female	33	Healthy	IGTB143_IGTB143
54	Without SLE	Female	30	Healthy	IGTB1506_IGTB1506
55	Without SLE	Female	34	Healthy	IGTB1539_IGTB1539
56	Without SLE	Female	31	Healthy	IGTB1540_IGTB1540
57	Without SLE	Female	28	Healthy	IGTB1542_IGTB1542
58	Without SLE	Female	32	Healthy	IGTB1575_IGTB1575
59	Without SLE	Female	37	Healthy	IGTB1650_IGTB1650
60	Without SLE	Female	75	Healthy	IGTB1731_IGTB1731
61	Without SLE	Female	28	Healthy	IGTB1762_IGTB1762
62	Without SLE	Female	29	Healthy	IGTB1768_IGTB1768
63	Without SLE	Female	31	Healthy	IGTB1789_IGTB1789
64	Without SLE	Female	25	Healthy	IGTB1793_IGTB1793
65	Without SLE	Female	32	Healthy	IGTB1814_IGTB1814
66	Without SLE	Female	26	Healthy	IGTB1815_IGTB1815
67	Without SLE	Male	41	Healthy	IGTB1819_IGTB1819
68	Without SLE	Female	30	Healthy	IGTB1826_IGTB1826
69	Without SLE	Female	33	Healthy	IGTB1827_IGTB1827
70	Without SLE	Female	25	Healthy	IGTB1828_IGTB1828
71	Without SLE	Female	26	Healthy	IGTB1840_IGTB1840
72	Without SLE	Female	26	Healthy	IGTB1844_IGTB1844
73	Without SLE	Female	27	Healthy	IGTB1871_IGTB1871
74	Without SLE	Female	27	Healthy	IGTB1895_IGTB1895
75	Without SLE	Female	23	Healthy	IGTB1901_IGTB1901
76	Without SLE	Female	30	Healthy	IGTB1906_IGTB1906
77	Without SLE	Female	32	Healthy	IGTB1908_IGTB1908
78	Without SLE	Female	24	Healthy	IGTB1913_IGTB1913
79	Without SLE	Female	23	Healthy	IGTB1916_IGTB1916
80	Without SLE	Female	25	Healthy	IGTB1921_IGTB1921
81	Without SLE	Female	34	Healthy	IGTB195_IGTB195
82	Without SLE	Female	26	Healthy	IGTB1952_IGTB1952
83	Without SLE	Female	29	Healthy	IGTB1966_IGTB1966
84	Without SLE	Female	23	Healthy	IGTB1974_IGTB1974
85	Without SLE	Female	28	Healthy	IGTB1982_IGTB1982
86	Without SLE	Female	23	Healthy	IGTB1987_IGTB1987
87	Without SLE	Female	27	Healthy	IGTB1996_IGTB1996
88	Without SLE	Female	27	Healthy	IGTB2007_IGTB2007
89	Without SLE	Female	27	Healthy	IGTB2065_IGTB2065
90	Without SLE	Female	28	Healthy	IGTB256_IGTB256
91	Without SLE	Female	37	Healthy	IGTB469_IGTB469
92	Without SLE	Female	33	Healthy	IGTB498_IGTB498
93	Without SLE	Female	33	Healthy	IGTB508_IGTB508
94	Without SLE	Female	34	Healthy	IGTB514_IGTB514
95	Without SLE	Female	31	Healthy	IGTB645_IGTB645
96	Without SLE	Female	33	Healthy	IGTB670_IGTB670
97	Without SLE	Female	34	Healthy	IGTB826_IGTB826
98	Without SLE	Female	34	Healthy	IGTB884_IGTB884
99	Without SLE	Female	34	Healthy	IGTB986_IGTB986

## Sheet: S8
Supplementary S8 (data7): 3 SLE patients
Participant	age	sex	Autoantibody	Medication
0017	22	F	Sm/RNP, U1-snRNP A, Ro60, Ro60 bovine, La/SSB, U11/U12, SENP A	Benlysta 520 mg IV infusion monthly, HCQ 200 mg daily, Prednisone 5 mg daily
0038	48	F	Ro60, Ro60 bovine, La/SSB, Ribo P1	Quinacrine 100mg daily
0040	36	F	HLA-B27+	HCQ 300 mg daily, abatacept 750 mg monthly

## Sheet: S9
Supplementary S9 (data8): 20 HC
number	city	age	sex	stable
S-HC003	Chongqing	46	M	HC
S-HC004	Chongqing	34	M	HC
S-HC005	Shanghai	37	F	HC
P-HC006	Shanghai	27	M	HC
P-HC007	Shanghai	27	M	HC
P-HC008	Beijing	44	M	HC
S-HC009	Beijing	29	M	HC
P-HC010	Beijing	58	M	HC
P-HC011	Beijing	35	M	HC
S-HC012	Beijing	33	M	HC
S-HC013	Wuhan	45	M	HC
S-HC014	Wuhan	37	M	HC
S-HC015	Wuhan	69	F	HC
P-HC016	Wuhan	55	F	HC
S-HC017	Wuhan	71	F	HC
S-HC021	Huanggang	28	M	HC
S-HC022	Huanggang	30	M	HC
S-HC023	Huanggang	30	M	HC
S-HC024	Huanggang	27	M	HC
S-HC025	Huanggang	29	M	HC

## Sheet: S10
Supplementary S10: Distribution of Proportions Among Different Data Samples
datasets	Literature	health					patient
		Number	male	female	age<18	age>18	Number	male	female	age<18	age>18	SLEDAI<=4	SLEDAI>4	origin	total
data1	Nehar-Belaid D,et al	16	1	15	11	5	40	3	37	7	33	22	16	PBMC	56
data2	Liu Q,et al	0	0	0	0	0	3	NA	NA	NA	NA	NA	NA	PBMC	3
data3	Zheng M,et al	4	1	3	0	4	10	1	9	2	8	0	0	Biopsy	14
data4	Deng Y,et al	1	0	1	0	1	2	0	2	0	2	NA	NA	PBMC	3
data5	Dunlap G S,et al	0	0	0	0	0	6	0	6	0	6	1	5	Biopsy	6
data6	Perez,et al	99	2	97	0	99	162	15	147	0	162	0	0	PBMC	261
data7	Sarin K Y,et al	0	0	0	0	0	3	0	3	0	3	0	0	PBMC	3
data8	Ren X,et al	20	16	4	0	20									20

[truncated: 3 more sheets: S11, S12, S13]
